# Supplementary material for: Postural Control and Sensory Processing in Preschool Children with Autistic Spectrum Disorder: A Cross-Sectional Study
Source: Children (Basel). 2024 Mar 5;11(3):303. doi: 10.3390/children11030303 (PMC10969735; doi:10.3390/children11030303)
Supplement: Supplementary file 1 [file children-11-00303-s001.zip]

Archive with 1 entries (1 files):
- Video S1 Visual interference.mp4
